# Supplementary material for: Community Assembly and Co-Occurrence Patterns of Microeukaryotes in Thermokarst Lakes of the Yellow River Source Area
Source: Microorganisms. 2022 Feb 21;10(2):481. doi: 10.3390/microorganisms10020481 (PMC8877526; doi:10.3390/microorganisms10020481)
Supplement: Supplementary file 1 [file microorganisms-10-00481-s001.zip]

Archive with 1 entries (1 files):
- microorganisms-1591318-supplementary.pdf
